# Supplementary material for: Ginkgo biloba Extract EGb 761® in Patients with Chronic Tinnitus: Treatment Effects and Effect Modifiers
Source: J Clin Med. 2025 Dec 23;15(1):87. doi: 10.3390/jcm15010087 (PMC12787070; doi:10.3390/jcm15010087)
Supplement: Supplementary file 1 [file jcm-15-00087-s001.zip]

Archive with 1 entries (1 files):
- jcm-4016766-supplementary.pdf
